# Supplementary material for: Isolation and Quantification of the Hepatoprotective Flavonoids From Scleromitron diffusum (Willd.) R. J. Wang With Bio-Enzymatic Method Against NAFLD by UPLC–MS/MS
Source: Front Pharmacol. 2022 Jun 13;13:890148. doi: 10.3389/fphar.2022.890148 (PMC9234865; doi:10.3389/fphar.2022.890148)
Supplement: Supplementary file 2 [file DataSheet1.xlsx]

## Sheet: Sheet1
Mass Info	A-1	A-2	A-3	B-1	B-2	B-3	C-1	C-2	C-3	D-1	D-2	D-3	Sample Name	Mass Info
611.0 / 303.0	97108.7	106218	103525	97036.4	106324	113022	102706	101484	104887	109385	109815	107799	Rutin	611.0 / 303.0
579.0 / 271.0	300.364	233.981	307.907	76.3364	79.0166	76.3299	61.8638	55.4741	72.9429	133.612	120.367	123.56	Naringin	579.0 / 271.0
283.0 / 268.0	2326.64	2017.01	3040.91	2321.86	1935.86	1940.12	1771.08	1670.66	1792.22	1977.66	1866.68	1827.62	Glycetein	283.0 / 268.0
267.0 / 223.0	NA	NA	NA	NA	NA	NA	NA	NA	NA	NA	NA	NA	Formononetin	267.0 / 223.0
417.0 / 255.0	75.2613	63.5277	64.3635	131.2	171.654	153.743	125.128	121.113	125.543	104.569	130.428	115.565	Daidzin	417.0 / 255.0
255.0 / 119.0	NA	NA	NA	5.21137	3.01522	4.99725	4.9357	4.30161	4.1166	5.34949	7.18119	6.01851	Isoliquiritigenin	255.0 / 119.0
283.0 / 268.0	NA	NA	NA	NA	NA	NA	NA	NA	NA	NA	NA	NA	Biochanin A	283.0 / 268.0
433.0 / 271.0	62.8292	64.3488	98.1517	77.3734	108.071	129.159	86.6036	97.2287	105.322	88.1241	85.5187	102.822	Genistin	433.0 / 271.0
271.0 / 151.0	58.8653	45.0772	45.2839	101.001	99.7232	88.2268	92.1868	84.5447	89.3575	92.3397	101.913	101.851	Naringenin	271.0 / 151.0
287.0 / 153.0	1481.62	785.761	1008.22	319.493	324.961	445.129	387.917	389.289	396.504	361.918	368.164	452.862	Luteolin	287.0 / 153.0
289.0 / 245.0	NA	NA	NA	NA	NA	NA	NA	NA	NA	NA	NA	NA	catechin	289.0 / 245.0
287.0 / 153.0	2594.14	3661.13	3644.26	4214.02	3397.72	5875.46	3715.99	3835.2	4658.71	3276.94	3558.4	4699.12	kaempferol	287.0 / 153.0
305.0 / 153.0	1790.35	1375.13	1546.84	695.193	1056.43	991.361	884.857	860.582	1091.96	915.934	1018.38	937.944	Taxifolin	305.0 / 153.0
289.0 / 203.0	NA	NA	38.1978	NA	NA	NA	NA	NA	NA	NA	NA	NA	Epicatechin	289.0 / 203.0
319.0 / 153.0	197.598	221.816	267.103	218.704	293.909	199.27	268.649	234.652	259.558	205.048	229.637	347.93	Myricetin	319.0 / 153.0
289.0 / 153.0	152.679	117.418	180.041	NA	NA	NA	NA	NA	NA	NA	NA	NA	Dihydrokaempferol	289.0 / 153.0
305.0 / 125.0	NA	NA	NA	NA	NA	NA	NA	NA	NA	NA	NA	NA	(-)-Epigallocatechin	305.0 / 125.0
271.0 / 135.0	NA	NA	NA	NA	NA	NA	NA	NA	NA	NA	NA	NA	Butin	271.0 / 135.0
285.0 / 242.0	NA	NA	NA	NA	NA	NA	NA	NA	NA	NA	NA	NA	Puerarin	285.0 / 242.0
447.0 / 285.0	NA	NA	NA	NA	NA	69.7392	NA	NA	NA	NA	NA	NA	Glycitin	447.0 / 285.0
447.0 / 301.0	5380.7	4405.04	5019.24	3042.99	2753.47	2807.34	2560.04	3049.94	2751.34	3211.03	2676.52	2743.49	Quercitrin	447.0 / 301.0
431.0 / 311.0	771.739	831.054	873.778	136.775	138.405	131.228	121.68	139.991	131.918	129.418	120.611	128.041	Vitexin	431.0 / 311.0
431.0 / 311.0	743.89	842.764	832.996	122.125	114.818	113.634	128.867	124.712	115.044	103.852	109.458	116.281	Isovitexin	431.0 / 311.0
299.0 / 284.0	NA	NA	NA	NA	NA	NA	NA	NA	NA	NA	NA	NA	Kaempferide	299.0 / 284.0
465.0 / 303.0	76934.9	57235.7	59775.1	58255.5	66282.1	65441.4	72281.1	70235.3	73906.4	71796.1	69670.4	72601.8	Quercetin 3-O-glucoside	465.0 / 303.0
255.0 / 135.0	NA	NA	NA	15.8373	12.8017	13.9792	14.7732	10.8663	20.1275	40.0114	38.555	39.8204	Liquiritigenin	255.0 / 135.0
255.0 / 199.0	373.907	337.013	371.671	321.58	332.056	391.556	315.013	368.672	361.846	378.3	340.577	409.623	Daidzein	255.0 / 199.0
271.0 / 153.0	1026.27	1288.76	1763.46	92.6477	98.11	168.547	126.74	113.363	126.303	118.937	146.249	155.561	Genistein	271.0 / 153.0
289.0 / 153.0	114.569	104.197	104.571	370.474	366.688	376.74	360.867	339.452	372.795	340.187	359.783	348.075	Eriodictyol	289.0 / 153.0
287.0 / 167.0	NA	NA	NA	NA	NA	NA	NA	NA	NA	NA	NA	NA	Sakuranetin	287.0 / 167.0
303.0 / 153.0	16539.5	16724.1	20696.2	17861.4	15400.5	21590.7	13597.4	12783.5	15102	12887.3	13015.4	16716.7	Quercetin	303.0 / 153.0
269.0 / 117.0	537.242	580.933	548.173	NA	NA	NA	NA	NA	NA	NA	NA	NA	Apigenin	269.0 / 117.0
253.0 / 143.0	203.953	174.206	225.607	NA	0.546872	NA	NA	NA	NA	NA	NA	0.171014	Chrysin	253.0 / 143.0
305.0 / 125.0	NA	NA	NA	NA	NA	NA	NA	NA	NA	NA	NA	NA	(+)-Gallocatechin	305.0 / 125.0
317.0 / 302.0	337.721	213.501	575.086	447.512	447.361	652.676	439.829	392.4	487.367	433.46	456.125	577.517	Isorhamnetin	317.0 / 302.0
449.0 / 287.0	1009.01	836.621	1113.78	362.768	434.014	371.233	382.396	402.08	431.425	383.958	377.914	377.237	Luteolin-7-O-glucoside	449.0 / 287.0
	210122	198378	205666	186226	200175	215054	200434	196798	207289	206369	204613	210728
	204722			200485			201507			207237
165.0 / 147.0	32559	28798.8	25050.7	55565.4	61528.5	61215.5	57958.4	60508.6	59307	61463.5	62401.8	60235.4	p-Coumaric acid	165.0 / 147.0
193.0 / 134.0	19156.8	16374.5	19284.1	33568.9	40291.8	38143.6	36960.7	36925.7	37485.8	38140.3	38327.6	37615.8	Ferulic acid	193.0 / 134.0

## Sheet: Sheet2
Component Name	Mass Info	Retention Time	Linear	R
Rutin	611.0 / 303.0	4.86359	Y=3.86879X+6174.72098	0.99654
Naringin	579.0 / 271.0	6.23058	Y=1.31811X-2461.84809	0.99904
Glycetein	283.0 / 268.0	7.88498	Y=6.30631X+11582.21671	0.99882
Formononetin	267.0 / 223.0	9.99232	Y=14.06989X+63221.9	0.99964
Daidzin	417.0 / 255.0	4.26174	Y=7.03382X-16753.5299	0.99904
Isoliquiritigenin	255.0 / 119.0	9.7436	Y=26.25456X+10532.61822	0.99985
Biochanin A	283.0 / 268.0	10.6527	Y=7.08192X+83735.7	0.99667
Genistin	433.0 / 271.0	5.50252	Y=8.8976X+50000.2	0.99928
p-Coumaric acid	165.0 / 147.0	4.61978	Y=4.37016X-139809	0.99646
Naringenin	271.0 / 151.0	8.84125	Y=13.73065X+70911.8	0.99864
Luteolin	287.0 / 153.0	7.99642	Y=4.19309X-15833.07716	0.99988
catechin	289.0 / 245.0	3.2585	Y=1.59128X+9661.16595	0.9974
kaempferol	287.0 / 153.0	9.07425	Y=2.16269X-3130.66772	0.99992
Taxifolin	305.0 / 153.0	5.44201	Y=0.9852X-18415.90944	0.99834
Epicatechin	289.0 / 203.0	3.72676	Y=0.86153X+660.18216	0.9968
Myricetin	319.0 / 153.0	6.88282	Y=0.96289X-3536.71439	0.9962
Dihydrokaempferol	289.0 / 153.0	6.76128	Y=1.16739X-11745.38093	0.9967
(-)-Epigallocatechin	305.0 / 125.0	2.76127	Y=1.59536X+15392.05011	0.99764
Butin	271.0 / 135.0	6.96596	Y=18.16029X+93542.3	0.99971
Puerarin	285.0 / 242.0	10.8098	Y=5.06523X-46492.2	0.99946
Glycitin	447.0 / 285.0	4.0476	Y=10.97585X+40486.2	0.9986
Quercitrin	447.0 / 301.0	6.25309	Y=4.42676X-17750.67064	0.99915
Vitexin	431.0 / 311.0	4.98681	Y=8.40506X-26598.52129	0.99971
Isovitexin	431.0 / 311.0	4.9882	Y=8.82798X-10218.14071	0.99959
Kaempferide	299.0 / 284.0	10.416	Y=19.29655X+478094	0.99675
Quercetin 3-O-glucoside	465.0 / 303.0	5.23075	Y=3.30334X+46287.9	0.99686
Liquiritigenin	255.0 / 135.0	7.73684	Y=13.30476X+92629.4	0.99806
Daidzein	255.0 / 199.0	7.64126	Y=2.35585X-16935.07911	0.99948
Genistein	271.0 / 153.0	8.90661	Y=7.82968X+100786	0.99646
Ferulic acid	193.0 / 134.0	5.16519	Y=4.24821X-7061.09945	0.99916
Eriodictyol	289.0 / 153.0	7.81256	Y=5.98331X-11739.18791	0.9994
Sakuranetin	287.0 / 167.0	10.2528	Y=14.2451X+70551.3	0.99702
Quercetin	303.0 / 153.0	8.01699	Y=1.12717X+12670.60834	0.99901
Apigenin	269.0 / 117.0	8.90478	Y=12.62999X+74927.3	0.99844
Chrysin	253.0 / 143.0	10.6412	Y=4.80997X+1997.92924	0.99957
(+)-Gallocatechin	305.0 / 125.0	3.33161	Y=1.69016X+6243.06553	0.99631
Isorhamnetin	317.0 / 302.0	9.28041	Y=4.4226X-12105.92269	0.99864
Luteolin-7-O-glucoside	449.0 / 287.0	5.31175	Y=10.73673X-21914.3645	0.99973

## Sheet: Sheet3
Sample Name	Mass Info	Linear Range (pg/mL)
Rutin	611.0 / 303.0	25-125000
Naringin	579.0 / 271.0	25-125000
Glycetein	283.0 / 268.0	62.5-125000
Formononetin	267.0 / 223.0	25-125000
Daidzin	417.0 / 255.0	25-125000
Isoliquiritigenin	255.0 / 119.0	125-125000
Biochanin A	283.0 / 268.0	12.5-62500
Genistin	433.0 / 271.0	62.5-62500
p-Coumaric acid	165.0 / 147.0	1250-125000
Naringenin	271.0 / 151.0	62.5-125000
Luteolin	287.0 / 153.0	250-125000
catechin	289.0 / 245.0	125-125000
kaempferol	287.0 / 153.0	625-125000
Taxifolin	305.0 / 153.0	1250-125000
Epicatechin	289.0 / 203.0	125-125000
Myricetin	319.0 / 153.0	2500-125000
Dihydrokaempferol	289.0 / 153.0	250-125000
(-)-Epigallocatechin	305.0 / 125.0	250-125000
Butin	271.0 / 135.0	62.5-125000
Puerarin	285.0 / 242.0	12.5-125000
Glycitin	447.0 / 285.0	12.5-62500
Quercitrin	447.0 / 301.0	12.5-125000
Vitexin	431.0 / 311.0	25-125000
Isovitexin	431.0 / 311.0	12.5-125000
Kaempferide	299.0 / 284.0	125-125000
Quercetin 3-O-glucoside	465.0 / 303.0	250-125000
Liquiritigenin	255.0 / 135.0	125-125000
Daidzein	255.0 / 199.0	125-125000
Genistein	271.0 / 153.0	25-125000
Ferulic acid	193.0 / 134.0	25-125000
Eriodictyol	289.0 / 153.0	25-125000
Sakuranetin	287.0 / 167.0	1.25-125000
Quercetin	303.0 / 153.0	1250-125000
Apigenin	269.0 / 117.0	12.5-125000
Chrysin	253.0 / 143.0	62.5-125000
(+)-Gallocatechin	305.0 / 125.0	62.5-125000
Isorhamnetin	317.0 / 302.0	250-125000
Luteolin-7-O-glucoside	449.0 / 287.0	125-125000
